# Supplementary material for: A new method for functional analysis of plastid EMBRYO-DEFECTIVE PPR genes by efficiently constructing cosuppression lines in Arabidopsis
Source: Plant Methods. 2020 Nov 18;16:154. doi: 10.1186/s13007-020-00696-0 (PMC7673100; doi:10.1186/s13007-020-00696-0)
Supplement: Supplementary file 4 — Additional file 4. Primers used in this study. [file 13007_2020_696_MOESM4_ESM.xlsx]

## Sheet: Sheet1
Primer name	Sequence(5'~3')	Use
EMB2279-endo-5’-UTR	GACGTTGACGATAGCCGAT	for qRT-PCR to detect the Endogenous EMB2279 expression level
EMB2279-endo-R	CCAACCTCCTTCGTGTTCA	for qRT-PCR to detect the Endogenous EMB2279 expression level
EMB2279-CDS-F	CACCATGGCGGTGACGATTTCG	for mutated EMB2279 CDS cloning
EMB2279-CDS-R	TTACAAGTTATGTGTTCTGGTCTTC	for mutated EMB2279 CDS cloning
A3-R2	CAGTGTAAGTCACCACGAG	for EMB2279 RT-PCR
sot5-dCAPS-R	GTACATACGGTTGAGGATATG	for EMB2279 RT-PCR
EMB2279-exon1-F	GAGTGGAACCAGGAGAATTG	for EMB2279 qRT-PCR
EMB2279-exon1-R	GCTAACTTCTCGATTCTGTCT	for EMB2279 qRT-PCR
EMB2654-CDS-F	CACCATGGCTACCG TTACCAATTT CAA	for truncated EMB2654 cloning
EMB2654-CDS-11M-R	TTATGACATCCTACATGAACCGCT	for truncated EMB2654 cloning
EMB976-CDS-F	CACCATGAAGAGTGACTTCCTCACTTC	for truncated EMB976 cloning
EMB976-CDS-7M-R	TTAATGAACTTGAGACATTGCCAG	for truncated EMB976 cloning
EMB976-CDS-14M-R	TTAATTCACAAGTATGCTAATGGT	for truncated EMB976 cloning
En-EMB2654-F	TAC AATGCTTCAG AAAAGTGGGG	En-EMB2654 RT-PCR&qRT-PCR
En-EMB2654-R	ATCATTGCTTCAACTTTACCACTC	En-EMB2654 RT-PCR
EMB2654-F	GGTCGTCAGTATTCAAAGGCGCT	EMB2654 RT-PCR&qRT-PCR
EMB2654-R	CATTTGGCTTTCTCCTTTCCTTC	EMB2654 RT-PCR
En-EMB2654-qR	ATACCAGCACCACTCATCCATT	En-EMB2654 qRT-PCR
EMB2654-qR	TCAGCTCTCTTCTCCCTCATGG	EMB2654 qRT-PCR
En-EMB976-F	ACC TGGAACGCCT AGTTACAACA	En-EMB976 RT-PCR&qRT-PCR
En-EMB976-R	TTATACATCTTGTTCTTTACCAAC	En-EMB976 RT-PCR
EMB976-F	GTATGGGAAACATGTGGTGGCTG	EMB976 RT-PCR
EMB976-R	TCCTCCACCATTTCTAACCACAA	EMB976 RT-PCR&qRT-PCR
En-EMB976-qR	TTATCGTTTTCTCTGCTTCTGC	En-EMB976 qRT-PCR
EMB976-qF	TGTACTTATGCTAGATGGGGAC	EMB976 qRT-PCR
ACTIN2-qF	TTGAATCTCCGGCGACTTGA	for q-RT-PCR
ACTIN2-qR	CCAACATATGCATCCTTCTG	for q-RT-PCR
ACTIN2-F	TCTTCTTCCGCTCTTTCTTTCC	for RT-PCR
ACTIN2-R	TCTTACAATTTCCCGCTCTGC	for RT-PCR
ycf3-intron1-F	TGTGGTAAAAAGGGGTTTCG	for RT-PCR
ycf3-intron1-R	CGAGTCATTCCGACAACTTC	for RT-PCR
ycf3-intron2-F	TTCGGGCATTAGAACGAAAC	for RT-PCR
ycf3-intron2-R	TCCAATACTCAGCGGCTTG	for RT-PCR
clpP1-intron1-F	ATGCCTATTGGCGTTCCAA	for RT-PCR
clpP1-intron1-R	TTATTGAACCGCTACAAGATC	for RT-PCR
clpP1-intron2-F	TAGGCCAAGAGGTTGATACC	for RT-PCR
clpP1-intron2-R	GACTAGGATAAAGGATGCTATTG	for RT-PCR
rpl2-R	CGGACCTCTCCAGAAGGTAAT	for RT-PCR
rpl2-F	TTCTGGTACAGAAGTTCC	for RT-PCR
rpoC1-RT-F	CGTCTTCCTAGTTATATTGC	for RT-PCR
rpoC1-RT-R	TAATTGTTCTCGGATAGCAC	for RT-PCR
ndhA-F	TTAGGTGGTCTGCGAGCTG	for RT-PCR
ndhA-R	TTGACGCCACAAATTCCAT	for RT-PCR
rps12-F	CGTAAAGTTGCCAGAGTACGA	for RT-PCR
rps12-R	TTTGGCTTTTTGACCCCATA	for RT-PCR
ndhB-F	TCATCAATGGACTCCTGACG	for RT-PCR
ndhB-R	CCAGAAGAAGATGCCATTCA	for RT-PCR
atpF-F	GCTCCTTCACGCAGTTCTTC	for RT-PCR
atpF-R	TACTTGGGTCACTGGCCATC	for RT-PCR
rpl2-qF	AAATGGGAAATGCCCTACCT	for q-RT-PCR
rpl2-qR	CGGACCTCTCCAGAAGGTAAT	for q-RT-PCR
rpl2-intron-F	GCCGTATGCTTTGGAAGAAG	for q-RT-PCR
atpF-qR	GCTCCTTCACGCAGTTCTTC	for q-RT-PCR
atpF-qF	TACTTGGGTCACTGGCCATC	for q-RT-PCR
atpF-intron-F	TTCGGGAAGGGATCATAGAA	for q-RT-PCR
ycf3-qF2	TTCGGGCATTAGAACGAAAC	for q-RT-PCR
ycf3-qR2	TCCAATACTCAGCGGCTTG	for q-RT-PCR
ycf3-intron2-F	AGTTGGTTGTCGAGCCGTAT	for q-RT-PCR
ycf3-qF1	TGTGGTAAAAAGGGGTTTCG	for q-RT-PCR
ycf3-qR1	CGAGTCATTCCGACAACTTC	for q-RT-PCR
ycf3-intron1-R	TTCGTTAAAGCGAATGACGA	for q-RT-PCR
rps12-qF1	TCTCACACCGGGTAAATCCT	for q-RT-PCR
rps12-qR1	ATCCGAAACGTCACGAAATC	for q-RT-PCR
rps12-intron1-R	GGAGCCGTATGAGGTGAAAA	for q-RT-PCR
clpP1-qF2	GTCGGAGGAGCAATTACCAA	for q-RT-PCR
clpP1-qR2	GTGATGGTTTCGCGAAGTTT	for q-RT-PCR
clpP-intron2-F	TCATTCTGCGAAATAGAAAAACC	for q-RT-PCR
pRPL4-CDS-F	CACCATGGCTTCTTCTGCAACAGCACC	for gPRPL4 cloning
PRPL4-R	cgggtgctactcattcTTAAGC	for gPRPL4 cloning
PRPL4-F	ATCGAGTAGGAACATTGGAAC	for RT-PCR
PRPL4-R	cgggtgctactcattcTTAAGC	for RT-PCR
pRPL4-RT-R-intron span	TTAAGCTTCCTCTGACCCTTCC	for RT-qPCR
